# Supplementary material for: Lepidium sativum Secondary Metabolites (Essential Oils): In Vitro and In Silico Studies on Human Hepatocellular Carcinoma Cell Lines
Source: Plants (Basel). 2021 Sep 9;10(9):1863. doi: 10.3390/plants10091863 (PMC8470406; doi:10.3390/plants10091863)
Supplement: Supplementary file 1 [file plants-10-01863-s001.zip]

Archive with 1 entries (1 files):
- plants-1362056-supplementary.pdf
